# Supplementary material for: Identification of New Substrates and Inhibitors of Human CYP2A7
Source: Molecules. 2024 May 8;29(10):2191. doi: 10.3390/molecules29102191 (PMC11123773; doi:10.3390/molecules29102191)
Supplement: Supplementary file 1 [file molecules-29-02191-s001.zip]

Archive with 1 entries (1 files):
- molecules-2988450-supplementary.pdf
